# Supplementary material for: Rare-Earth Oxides as Alternative High-Energy Photon Protective Fillers in HDPE Composites: Theoretical Aspects
Source: Polymers (Basel). 2021 Jun 10;13(12):1930. doi: 10.3390/polym13121930 (PMC8230413; doi:10.3390/polym13121930)
Supplement: Supplementary file 1 [file polymers-13-01930-s001.zip]

Archive with 1 entries (1 files):
- polymers-1223584-supplementary.pdf
